# Supplementary material for: How Progesterone Receptor Expression Impacts Platinum Sensitivity in Ovarian Clear Cell Carcinoma: Insights from Clinical and Experimental Perspectives
Source: Int J Mol Sci. 2024 Jul 20;25(14):7942. doi: 10.3390/ijms25147942 (PMC11276830; doi:10.3390/ijms25147942)
Supplement: Supplementary file 1 [file ijms-25-07942-s001.zip]

Archive with 1 entries (1 files):
- ijms-3075225-supplementary.pdf
